# Supplementary material for: Structure of Benthic Microbial Communities in the Northeastern Part of the Barents Sea
Source: Microorganisms. 2024 Feb 15;12(2):387. doi: 10.3390/microorganisms12020387 (PMC10892650; doi:10.3390/microorganisms12020387)
Supplement: Supplementary file 1 [file microorganisms-12-00387-s001.zip]

Archive with 5 entries (5 files):
- Suppl.Fig.S1.docx
- Suppl.Table.S1.xlsx
- Suppl.Table.S2.xlsx
- Suppl.Table.S3.xlsx
- Suppl.Table.S4.xlsx
