# Supplementary material for: Structure of Benthic Microbial Communities in the Northeastern Part of the Barents Sea
Source: Microorganisms. 2024 Feb 15;12(2):387. doi: 10.3390/microorganisms12020387 (PMC10892650; doi:10.3390/microorganisms12020387)
Supplement: Supplementary file 1 [file microorganisms-12-00387-s001.zip › Suppl.Table.S1.xlsx]

## Sheet: taxa_abund
	PF	F	UL	S25cm	S5cm
unclassified Woeseiaceae	0.0350695	0.0125348	0.183792	0.0206104	0.083193
Nitrosopumilus	0.0699691	0.0800779	0.0219825	0.0258458	0.0065677
Sva0081 sediment group	0.00256819	0.000207312	0.0538761	0.0648502	0.0815995
SEEP-SRB1	0.000910962	0	0.038961	0.0763273	0.0792769
SG8-4	0.000180134	2.52819e-05	0.0340114	0.0821105	0.0662899
unclas. Desulfobulbaceae	0.0128204	0.000803964	0.0810139	0.00843269	0.0705673
Chloroplast	0.0396243	0.00419679	0.0790776	0.00792316	0.0216644
SUP05 (Ca. Pseudothioglobus)	0.0516933	0.0843455	0	0	7.74189e-05
Desulfatiglans	0.000133814	0	0.0150543	0.0684169	0.0515545
unclas. Nitrincolaceae	0.0743232	0.0575972	0.000363047	0	0
Polaribacter	0.0561606	0.0736108	8.47109e-05	5.09528e-05	0.000167741
NB1-j	0.00545548	0	0.0571617	0.0158081	0.0486771
“Ca. Pelagibacter” (SAR11)	0.0433608	0.0719422	0	0	4.5161e-05
unclas. “Ca. Aminicenantales”	0.000144107	7.58457e-05	0.000865261	0.0910654	0.0202128
unclas. Hyphomicrobiaceae	0.00230571	0.000374172	0.0146489	0.061602	0.0294256
unclas. Anaerolineaceae	0.00018528	0	0.0058269	0.0712703	0.0288256
SAR86 clade	0.0333711	0.0699702	0	0	0
BD2-2	0.000226454	0	0.0306774	0.0136426	0.0384901
SAR92 clade	0.0352651	0.0468372	0	0	0
Pseudoalteromonas	0.0436953	0.027441	0	0.00216549	0
Sva1033	0.00856408	0.000834302	0.0366617	0.0052354	0.0209547
SAR406 clade	0.00770458	0.04574	0.00432631	0.00355396	0.0103612
SAR324 clade	0.0248533	0.0351924	0.00547595	0.00257312	0.00265805
NS9 marine group	0.0300257	0.0216565	0	0	0
Others	0.410201	0.36594	0.288695	0.374873	0.324146
