# Supplementary material for: Structure of Benthic Microbial Communities in the Northeastern Part of the Barents Sea
Source: Microorganisms. 2024 Feb 15;12(2):387. doi: 10.3390/microorganisms12020387 (PMC10892650; doi:10.3390/microorganisms12020387)
Supplement: Supplementary file 1 [file microorganisms-12-00387-s001.zip › Suppl.Table.S2.xlsx]

## Sheet: pired_comparison
Group names*	p-values	FDR
Comparison between water and sediment samples				p-value threshold	0.001
Groups prevailing in water samples
SAR92 clade	1.0134e-65	9.3236e-64		FDR threshold	0.001
unclas. Nitrincolaceae	1.4799e-62	6.8078e-61
SUP05 (Ca. Pseudothioglobus)	6.2851e-61	1.9274e-59		*group names are given according to SILVA SSU 138.1
“Ca. Pelagibacter” (SAR11)	1.0911e-59	2.5094e-58		Quast C, Pruesse E, Yilmaz P, Gerken J, Schweer T, Yarza P, Peplies J, Glöckner FO (2013) The SILVA ribosomal RNA gene database project: improved data processing and web-based tools. Opens external link in new windowNucl. Acids Res. 41 (D1): D590-D596.
Aurantivirga	7.5228e-54	1.1535e-52
SAR86 clade	5.0864e-51	6.685e-50
Polaribacter	1.3626e-47	1.3929e-46
Pseudohongiella	2.2921e-47	2.1087e-46
Nitrosopumilus	4.7903e-56	8.8142e-55
unclas. Cryomorphaceae	8.8005e-40	6.7471e-39
NS9 marine group	1.3092e-38	9.2651e-38
Sva0996 marine group	1.6028e-34	8.674e-34
SAR324 clade	1.4987e-36	8.6173e-36
Nitrosomonas	1.2366e-27	5.6883e-27
OM43 clade	1.7509e-27	7.6708e-27
unclas. Ectothiorhodospiraceae	4.1437e-26	1.7328e-25
NS5 marine group	3.5103e-22	1.2918e-21
Clade II (SAR11)	3.9511e-22	1.3981e-21
"Ca. Actinomarina"	4.7923e-21	1.4696e-20
unclas. Flavobacteriaceae	5.8196e-21	1.7271e-20
OM182 clade	1.728e-20	4.8175e-20
Litoreibacter	2.4464e-17	6.252e-17
SAR116 clade	6.1745e-17	1.5353e-16
Marine Group II	1.9155e-16	4.6375e-16
Lentibacter	4.1115e-16	9.2258e-16
NS4 marine group	1.7258e-15	3.6925e-15
Marinoscillum	1.9537e-15	4.0849e-15
OM60(NOR5) clade	1.6022e-14	3.0709e-14
unclas. Methylophagaceae	1.8261e-14	3.4285e-14
unclas. Rhodobacteraceae	3.1482e-13	5.3637e-13
unclas. Colwelliaceae	1.7994e-12	3.0099e-12
Luteolibacter	6.9541e-12	1.1425e-11
Sulfitobacter	1.1956e-11	1.8965e-11
Paraglaciecola	3.842e-11	5.7011e-11
unclas. Arenicellaceae	2.2019e-10	3.1165e-10
Planktomarina	4.2889e-10	5.9784e-10
Pseudoalteromonas	1.2526e-09	1.72e-09
SAR406 clade	3.6293e-06	4.574e-06
Oleispira	7.1503e-06	8.771e-06
Methylococcus	0.00082335	0.00091263
Groups prevailing in sediment samples
Sva0081 sediment group	1.5425e-48	1.7739e-47
SG8-4	4.0215e-40	3.3634e-39
BD2-2	5.9737e-38	3.9256e-37
SEEP-SRB1	1.5762e-37	9.6673e-37
unclas. Hyphomicrobiaceae	1.9316e-31	9.8727e-31
NB1-j	3.4515e-29	1.6712e-28
Desulfatiglans	1.7938e-25	7.1752e-25
unclas. Desulfobulbaceae	1.1624e-22	4.4558e-22
unclas. Anaerolineaceae	4.1044e-22	1.3985e-21
unclas. Syntrophobacterales	1.5633e-21	5.1365e-21
PHOS-HE36	2.071e-21	6.57e-21
Sva1033	7.717e-21	2.2186e-20
Methyloceanibacter	1.9569e-20	5.2952e-20
FW22	6.5629e-19	1.7251e-18
unclas. Sandaracinaceae	2.3231e-16	5.4801e-16
unclas. “Ca. Aminicenantales”	3.0989e-16	7.1276e-16
unclassified Woeseiaceae	6.6262e-16	1.4514e-15
unclas. Calditrichaceae	7.8185e-15	1.5985e-14
Spirochaeta	1.0437e-14	2.0875e-14
unclas. Phycisphaerales	1.1765e-14	2.3029e-14
JS1	2.0184e-14	3.7138e-14
DG-20	3.4854e-14	6.2875e-14
Sva0485	7.4627e-14	1.3203e-13
unclas. Desulfosarcinaceae	2.3096e-13	4.0092e-13
WCHB1-81	1.0349e-11	1.6703e-11
WCHB1-41	1.2722e-11	1.9837e-11
Sediminispirochaeta	1.3201e-11	2.0242e-11
S085	2.1682e-11	3.27e-11
unclas. Desulfocapsaceae	1.4177e-10	2.038e-10
unclas. “Ca. Aerophobales”	1.0206e-08	1.3414e-08
"Candidatus Scalindua"	8.0287e-08	1.0403e-07
AqS1	1.4414e-06	1.8418e-06
AKAU3564 sediment group	4.3634e-06	5.4248e-06
Limibaculum	6.051e-05	7.2298e-05
vadinBA26	6.6456e-05	7.8384e-05
BD7-8	0.00017619	0.00020518
unclas. Desulfobulbales	0.00021685	0.0002463
Nitrospira	0.00081538	0.00091263
Comparison between PF and F samples
Groups prevailing in F samples
SAR86 clade	1.9608e-27	1.4314e-25
SAR406 clade	3.3261e-18	1.214e-16
"Ca. Actinomarina"	7.4508e-14	1.3598e-12
NS4 marine group	2.9767e-12	2.5846e-11
OM43 clade	8.9382e-13	1.305e-11
Nitrosomonas	2.0562e-12	2.5017e-11
Marinoscillum	1.2158e-11	7.3959e-11
“Ca. Pelagibacter“ (SAR11)	9.9111e-12	6.5774e-11
unclas. Ectothiorhodospiraceae	6.0911e-11	3.4204e-10
unclas. Arenicellaceae	7.5563e-10	3.6774e-09
SUP05 (Ca. Pseudothioglobus)	3.5232e-10	1.8371e-09
Clade IV (SAR11)	4.0926e-08	1.6598e-07
NS5 marine group	1.2898e-07	4.4835e-07
unclas. Cryomorphaceae	1.7187e-07	5.7031e-07
unclas. Thiotrichaceae	2.0563e-06	5.7736e-06
Pseudoxanthomonas	7.5264e-06	1.9622e-05
AEGEAN-169 marine group	1.4139e-05	3.5591e-05
SAR92 clade	3.3316e-05	7.3699e-05
SAR202 clade	0.00023296	0.00045962
Groups prevailing in PF samples
Paraglaciecola	3.1866e-12	2.5846e-11
Roseibacillus	6.5117e-12	4.7536e-11
Luteolibacter	2.5031e-09	1.142e-08
Colwellia	3.2328e-08	1.3882e-07
unclas. Nitrincolaceae	1.687e-05	4.105e-05
Crocinitomix	3.0188e-05	6.8865e-05
NS9 marine group	0.0001408	0.00029367
unclas. Colwelliaceae	0.00016863	0.00034194
Comparison between UL and S25cm samples
Groups prevailing in UL samples
Sva1033	1.6417e-19	1.2313e-17
unclas. Sandaracinaceae	1.2508e-15	1.8761e-14
BD7-8	3.0268e-14	3.243e-13
unclassified Woeseiaceae	6.9215e-14	5.7679e-13
NB1-j	5.0026e-14	4.6899e-13
Sva0485	1.8137e-13	1.2366e-12
unclas. Desulfobulbaceae	1.2689e-13	9.517e-13
AqS1	7.6584e-11	3.191e-10
WCHB1-41	1.4228e-10	5.6165e-10
Nitrospira	2.7479e-10	1.0305e-09
Psychromonas	9.9761e-09	2.8777e-08
"Candidatus Scalindua"	6.8462e-08	1.7116e-07
unclas. Phycisphaerales	3.3989e-07	7.9662e-07
PHOS-HE36	1.863e-06	4.0408e-06
BD2-2	6.752e-06	1.4067e-05
4572-13	1.831e-05	3.6138e-05
unclas. Thermodesulfovibrionia	2.8441e-05	5.3326e-05
AKAU3564 sediment group	2.567e-05	4.9366e-05
AT-s2-59	0.00010825	0.0001933
unclas. Geminicoccaceae	0.00014813	0.00025249
Rhodopirellula	0.00021081	0.00034371
Groups prevailing in S25cm samples
unclas. Anaerolineaceae	3.5374e-18	1.3265e-16
JS1	3.8088e-16	9.5221e-15
unclas. “Ca. Aminicenantales”	7.1507e-16	1.3407e-14
Spirochaeta	3.2862e-13	2.0539e-12
Desulfatiglans	2.6152e-12	1.5088e-11
DG-20	3.5766e-12	1.916e-11
FW22	7.7788e-12	3.8894e-11
unclas. Calditrichaceae	9.1822e-12	4.3042e-11
WCHB1-81	5.1664e-11	2.2793e-10
unclas. Hyphomicrobiaceae	1.4449e-09	5.1602e-09
unclas. “Ca. Aerophobales”	4.3817e-09	1.4288e-08
Methyloceanibacter	5.2956e-09	1.6549e-08
SG8-4	6.7342e-09	2.0203e-08
MSBL5	2.4172e-08	6.4748e-08
S085	8.0659e-08	1.9514e-07
vadinBA26	1.2583e-05	2.5505e-05
SCGC-AB-539-J10	3.4562e-05	6.3223e-05
SEEP-SRB1	0.00013415	0.00023399
Comparison between UL and S5cm samples
Groups prevailing in UL samples
BD7-8	3.1954e-10	2.4605e-08
WCHB1-41	4.225e-07	3.6148e-06
Nitrospira	3.8841e-07	3.6148e-06
Sva1033	5.5272e-07	4.2559e-06
Sva0485	2.3896e-06	1.2266e-05
unclassified Woeseiaceae	8.9689e-06	3.8367e-05
Psychromonas	3.0088e-05	9.2671e-05
AqS1	9.7423e-05	0.00028811
unclas. Sandaracinaceae	0.00010103	0.00028811
Rhodopirellula	0.0005562	0.0013384
4572-13	0.00080551	0.0018242
unclas. Geminicoccaceae	0.00094019	0.002011
Groups prevailing in S5cm samples
unclas. Anaerolineaceae	7.7666e-08	1.558e-06
SG8-4	8.0933e-08	1.558e-06
SJA-28	1.4467e-07	2.2279e-06
unclas. Desulfosarcinaceae	2.3925e-07	3.0704e-06
FW22	2.8411e-07	3.1253e-06
unclas. Calditrichaceae	6.7778e-07	4.7445e-06
unclas. “Ca. Aminicenantales”	8.2497e-07	5.2936e-06
unclas. “Ca. Aerophobales”	1.4199e-06	8.41e-06
unclas. Hyphomicrobiaceae	2.0296e-06	1.1163e-05
Spirochaeta	4.5731e-06	2.2008e-05
Desulfatiglans	6.8439e-06	3.0999e-05
WCHB1-81	9.7976e-06	3.9706e-05
DG-20	1.0968e-05	4.2228e-05
JS1	1.3722e-05	4.7742e-05
S085	1.4261e-05	4.7742e-05
SEEP-SRB1	0.00012602	0.00034656
unclas. Syntrophobacterales	0.0001547	0.00041075
PHOS-HE36	0.00020857	0.00053532
Subgroup-23 (Thermoanaerobaculaceae)	0.00064935	0.0015152
Sva0081 sediment group	0.00085277	0.0018761
Comparison between S5cm and S25cm samples
Groups prevailing in S5cm samples
PHOS-HE36	1.0689e-11	3.7946e-10
unclas. Desulfobulbaceae	4.1922e-11	7.4412e-10
NB1-j	4.205e-10	4.976e-09
BD2-2	4.9532e-08	4.396e-07
unclas. Desulfobulbales	6.8325e-08	5.3901e-07
unclas. Phycisphaerales	3.5881e-07	2.3159e-06
Sva1033	6.4256e-07	3.8018e-06
unclas. Thermodesulfovibrionia	9.6916e-07	5.2931e-06
Sediminispirochaeta	1.9633e-06	8.7123e-06
unclas. Sandaracinaceae	1.575e-06	7.9874e-06
unclassified Woeseiaceae	3.5269e-06	1.473e-05
unclas. Syntrophobacterales	1.4747e-05	4.9858e-05
unclas. Desulfocapsaceae	8.4732e-05	0.00021485
Sva0485	0.00011341	0.00027766
unclas. Desulfobacterota	0.00017393	0.00039835
MSBL9	0.0003103	0.00068847
"Candidatus Scalindua"	0.0003201	0.00068871
GW2011-GWC1-47-15	0.00041377	0.00086405
MBNT15	0.00069791	0.0014158
Groups prevailing in S25cm samples
JS1	6.1969e-13	4.3998e-11
unclas. “Ca. Aminicenantales”	2.7665e-11	6.5474e-10
unclas. Anaerolineaceae	1.4845e-10	2.108e-09
Spirochaeta	3.3226e-08	3.37e-07
DG-20	7.874e-08	5.5905e-07
Desulfatiglans	1.6937e-06	8.017e-06
unclas. “Ca. Aerophobales”	7.0118e-06	2.7658e-05
MSBL5	8.9956e-06	3.3615e-05
Methyloceanibacter	1.1753e-05	4.1722e-05
unclas. Hyphomicrobiaceae	2.2781e-05	7.3519e-05
FW22	4.092e-05	0.00012105
unclas. Calditrichaceae	4.6212e-05	0.00013124
S085	6.0792e-05	0.00016601
vadinBA26	0.00013465	0.00031867
