# Supplementary material for: Structure of Benthic Microbial Communities in the Northeastern Part of the Barents Sea
Source: Microorganisms. 2024 Feb 15;12(2):387. doi: 10.3390/microorganisms12020387 (PMC10892650; doi:10.3390/microorganisms12020387)
Supplement: Supplementary file 1 [file microorganisms-12-00387-s001.zip › Suppl.Table.S3.xlsx]

## Sheet: Лист1
Сorrelations between the abundance of ASV or taxonomic groups and the pH and Eh of the environment.
ASV or taxonomic groups	correlation coefficient (r)	P-value
Eh
ASV1 (Desulfobulbaceae)	-0.42593	0.000691331
ASV5 (Hyphomicrobiaceae)	-0.464981	7.34677e-06
c__Brocadiae	0.592293	0.000141474
p__Gemmatimonadota	0.466484	0.000490783
p__NB1-j	0.437596	2.25156e-05
f__SG8-4	-0.404749	2.02961e-05
o__Rhizobiales	-0.44911	2.77479e-06
p__Desulfobacterota	-0.453239	7.4617e-07
f__Hyphomicrobiaceae	-0.456668	3.29471e-06
g__unknown_ Hyphomicrobiaceae	-0.461086	2.57205e-06
f__Desulfosarcinaceae	-0.521836	8.21558e-09
o__Desulfobacterales	-0.529319	3.86969e-09
c__Desulfobacteria	-0.560285	2.87973e-10
pH
o__Nitrosococcales	-0.591167	0.00092384
c__Ignavibacteria	0.454279	0.000812265
c__Nitrososphaeria	-0.452853	0.000280033
o__Nitrosopumilales	-0.453457	0.000274173
c__Alphaproteobacteria	-0.42146	8.03858e-05
f__Sandaracinaceae	0.604453	3.61897e-05
o__Polyangiales	0.631775	9.42752e-06
