# Supplementary material for: Structure of Benthic Microbial Communities in the Northeastern Part of the Barents Sea
Source: Microorganisms. 2024 Feb 15;12(2):387. doi: 10.3390/microorganisms12020387 (PMC10892650; doi:10.3390/microorganisms12020387)
Supplement: Supplementary file 1 [file microorganisms-12-00387-s001.zip › Suppl.Table.S4.xlsx]

## Sheet: Лист1
Correlations between microbial community composition and total microbial abundance
ASV or taxonomic groups	correlation coefficient (r)	P-value
PF
Flavobacteriales	-0.850796	5.80369e-05
Rhodobacterales	-0.970283	2.17233e-09
F
“Candidatus Pseudothioglobus singularis”	-0.786366	0.000507192
Thiomicrospirales	-0.783414	0.000550269
SAR406 clade	-0.88491	1.16988e-05
25cm
Desulfoconvexum	0.942883	0.000446118
Sva1033 (Desulfuromonadales)	0.932435	0.000732559
ASV21 (Sandaracinaceae)	0.916297	0.00137561
Desulfobulbaceae	0.910295	0.00168541
WCHB1-81 (Actinobacteriota)	-0.907948	0.00181789
Lokiarchaeia	-0.909683	0.00171929
ASV18 (Aminicenantales)	-0.917624	0.00131256
Desulfatiglandales	-0.927239	0.00091122
ASV16 (Caldatribacteriota;JS1)	-0.935728	0.000632163
Acidobacteriota	-0.94701	0.000357351
Chloroflexi	-0.957495	0.000185918
Dehalococcoidia	-0.961588	0.000137636
